# Supplementary material for: Machine learning implicates the IL-18 signaling axis in severe asthma
Source: JCI Insight. 2021 Nov 8;6(21):e149945. doi: 10.1172/jci.insight.149945 (PMC8663569; doi:10.1172/jci.insight.149945)
Supplement: Supplemental data 1 [file jciinsight-6-149945-s173.zip]

Archive with 6 entries (6 files):
- Disease Severity DEG.R
- FEV Modeling.R
- GO enrichment analysis.R
- Participant Clustering and DEG.R
- Supervised Participant Classification.R
- TF2GO.R
